# Supplementary material for: Prevalence and Genomic Characterization of ESBL-Producing Escherichia coli in Livestock and Farmers in Catalonia, Spain
Source: Antibiotics (Basel). 2026 Jul 9;15(7):676. doi: 10.3390/antibiotics15070676 (PMC13403780; doi:10.3390/antibiotics15070676)
Supplement: Supplementary file 1 [file antibiotics-15-00676-s001.zip]

Archive with 1 entries (1 files):
- antibiotics-4413628-supplementary.pdf
